# Supplementary material for: Alkaloids with Their Protective Effects Against Aβ25-35-Induced PC-12 Cell Injury from the Tubers of Pinellia pedatisecta Schott
Source: Molecules. 2024 Oct 26;29(21):5059. doi: 10.3390/molecules29215059 (PMC11547655; doi:10.3390/molecules29215059)
Supplement: Supplementary file 1 [file molecules-29-05059-s001.zip]

Archive with 1 entries (1 files):
- molecules-3266948-supplementary.pdf
